# Supplementary material for: Evaluation of the Zucker Diabetic Fatty (ZDF) Rat as a Model for Human Disease Based on Urinary Peptidomic Profiles
Source: PLoS One. 2012 Dec 7;7(12):e51334. doi: 10.1371/journal.pone.0051334 (PMC3517416; doi:10.1371/journal.pone.0051334)
Supplement: Table S1 — Table listing 180 identified ZDF rat peptides specific for diabetes associated complications at late stage of disease and the 152identified ZDF rat diabetes-specific peptides at early stage of disease. Shown are sequences (modified amino acids: p = hydroxyproline; k = hydroxylysine; m = oxidized methionine), protein names, start and stop amino acid.In addition, statistical data for late and early stage samples:P-values (adjusted using Benjamini-Hochberg), mean signal intensity (amplitude) in the two groups of the cohort, and the regulation in ZDF compared to controls. The orthology of the late stage ZDF markers to the high significant human CKD and CVD is also given. The 93 overlap markers between the early and late stage of disease are marked in bold. (XLS) [file pone.0051334.s001.xls]

## Sheet: Tabelle1
				late stage (8 months)				early stage (2 months)
Sequence	Protein name	Start AA	Stop AA	p-value (BH)	Mean intensity ZDF rats	Mean intensity LEAN rats	Reg. Factor	p-value (BH)	Mean intensity ZDF rats	Mean intensity LEAN rats	Reg. Factor	CKD	CVD
DSYVGDEAQSK	Actin, alpha skeletal muscle	53	63	0.00322667	940.619	50.5383	18.612	0.00082	727.832	0	∞
GAPGAKGNVGppGEPGPpG	Alpha 4 type V collagen	620	638	0.00715376	78.1851	232.307	0.336559	0.00654	68.4587	126.376	0.541708
SPVASVESASGEVLHSPKVG	Alpha-2-HS-glycoprotein	309	328	0.00227379	0	5491.37	0	0.00082	0	2857.64	0
DVVLKWFTENS	Aminopeptidase N	955	965	0.00227379	2572.69	547.906	4.69549	0.0015	1904.97	784.534	2.42816
KATLVNEADKLR	Aminopeptidase N	817	828	0.00322667	0	156.642	0	0.0106	430.567	801.164	0.537426
SLEDLNKQL	Apolipoprotein A-IV	288	296	0.00322667	2428.57	152.409	15.9346	0.000353	2453.76	888.268	2.76241
DTGVKGDAGPpGP	Collagen alpha-1(I) chain	820	832	0.00227	2274.46	539.7	4.21431	0.000353	867.606	259.959	3.33748		one identical cleavage site
RpGEVGPpGPpGPAG	Collagen alpha-1(I) chain	907	921	0.00268	6854.76	2631.03	2.60535	0.000353	5155.91	2173.48	2.37219
SpGEAGRpGEAGLpGAKG	Collagen alpha-1(I) chain	511	528	0.00322667	1778.15	308.895	5.75649	0.000353	959.47	88.0099	10.9018
SpGSpGPDGKTGPpGP	Collagen alpha-1(I) chain	532	547	0.0162746	18832.8	9243.67	2.03737	0.000353	11718.4	7232.64	1.62022		both cleavage sites identical
GSpGSpGPDGKTGPpGP	Collagen alpha-1(I) chain	531	547	0.00227379	27732.4	11763.6	2.35749	0.00082	12979.5	7984.64	1.62555		one identical cleavage site
SpGPDGKTGPpGP	Collagen alpha-1(I) chain	535	547	0.00227379	13864.6	6154.35	2.25281	0.00082	11940.9	7022.42	1.7004		one identical cleavage site
GLpGpKGDRGDAGPKG	Collagen alpha-1(I) chain	726	741	0.0292855	14.2964	72.7362	0.196551	0.00082	249.698	826.135	0.302249
GEVGPpGPpGPAGEKGSpGA	Collagen alpha-1(I) chain	909	928	0.00323	0	74.0594	0	0.00101	7.49887	121.273	0.0618345
KpGEQGVpGDLGApGP	Collagen alpha-1(I) chain	646	661	0.00227379	0	279.677	0	0.00111	70.5251	641.303	0.109972
TGPAGRpGEVGPpGPpGPAG	Collagen alpha-1(I) chain	902	921	0.00661	1732.67	3.80576	455.276	0.00111	1051.41	71.1711	14.773
GLpGPAGPpGEAGKpG	Collagen alpha-1(I) chain	633	648	0.00227379	3736.42	1120.24	3.33537	0.00118	1818.42	949.271	1.9156
GPpGPpGPVGKEGGKGPR	Collagen alpha-1(I) chain	882	899	0.00715	0	39.4839	0	0.00118	17.6834	425.832	0.0415268
TGVKGDAGPpGPAGP	Collagen alpha-1(I) chain	821	835	0.00575	56.5555	282.243	0.200379	0.0012	84.9917	244.725	0.347295	same protein area
DGQPGAKGEpGDTGVKG	Collagen alpha-1(I) chain	809	825	0.0111169	919.416	121.227	7.58424	0.0012	591.511	136.536	4.33226		one identical cleavage site
GLpGpKGDRGDAGP	Collagen alpha-1(I) chain	726	739	0.0249743	84.0483	325.999	0.257817	0.0015	130.445	903.128	0.144436
GPpGpPGPPGPPS	Collagen alpha-1(I) chain	1170	1182	0.00661	28.6354	150.02	0.190878	0.00169	21.5562	259.359	0.0831136
GPpGPpGpAGEKGSpG	Collagen alpha-1(I) chain	912	927	0.00727	2343.36	1075.25	2.17936	0.00196	1794.16	1249.05	1.43641
GQPGAKGEpGDTGVKG	Collagen alpha-1(I) chain	810	825	0.0239	2912.56	828.145	3.51696	0.00243	1894.05	289.544	6.54149		same protein area
GPpGPVGKEGGKGPRGE	Collagen alpha-1(I) chain	885	901	0.00323	0	58.8048	0	0.004	2.93135	161.585	0.0181412
SpGPDGKTGPpGPAG	Collagen alpha-1(I) chain	535	549	0.00322667	2728.55	1296.62	2.10435	0.00406	3108.66	2097	1.48243		same protein area
RpGEVGPpGPpGP	Collagen alpha-1(I) chain	907	919	0.00991	1420.21	318.311	4.46171	0.00406	1163.56	458.218	2.53932
TGPAGRpGEVGPpGPpGP	Collagen alpha-1(I) chain	902	919	0.00227	1375.7	50.6893	27.1399	0.0046	291.742	23.2532	12.5463
GLpGPpGApGPQG	Collagen alpha-1(I) chain	177	189	0.00661496	24.1325	174.37	0.138398	0.0046	17.0236	148.287	0.114801
TGPIGPpGPAGApGDKGETGP	Collagen alpha-1(I) chain	755	775	0.00227379	976.05	86.2221	11.3202	0.0052	247.371	103.834	2.38238
GApGPVGPAGKNGDRGETGP	Collagen alpha-1(I) chain	1041	1060	0.0183	1122.02	235.08	4.77296	0.0052	1190.67	560.598	2.12392		one identical cleavage site
SpGSPGPDGKTGPpGP	Collagen alpha-1(I) chain	532	547	0.00227379	4999.02	879.166	5.6861	0.00587	1384.73	366.727	3.77592		both cleavage sites identical
EpGKAGERGVpGPpG	Collagen alpha-1(I) chain	580	594	0.00522708	2755.11	0	∞	0.00587	2606.02	674.119	3.86581
NSGEpGApGNKGDTGAKGEpGP	Collagen alpha-1(I) chain	421	442	0.00322667	6712.49	15.7951	424.974	0.00831	596.956	10.409	57.3501		one identical cleavage site
pGPpGPpGPpG	Collagen alpha-1(I) chain	131	141	0.0212121	18.0998	40.8505	0.443075	0.0115	44.9865	111.92	0.401951
GPpGPpGpAGEKGSPGA	Collagen alpha-1(I) chain	912	928	0.0436	892.205	116.018	7.69022	0.0116	634.842	53.821	11.7954
NGDDGEAGKPGRPGERGppGP	Collagen alpha-1(I) chain	218	238	0.00960632	5588.98	41.7598	133.836	0.0178	126.327	13.0059	9.71302		one identical cleavage site
GEAGKPGRpGERGPpGP	Collagen alpha-1(I) chain	222	238	0.00715376	14.1845	152.948	0.0927404	0.0183	14.4202	73.7545	0.195517	same protein area	same protein area
GApGApGPVGPAGKNG	Collagen alpha-1(I) chain	1038	1053	0.025	51.1144	285.65	0.178941	0.0243	16.9255	193.161	0.0876239
pGApGPVGPAGKNG	Collagen alpha-1(I) chain	1040	1053	0.00323	3.809	169.165	0.0225164	0.0252	445.411	775.973	0.574003
GEpGKAGERGVpGPpG	Collagen alpha-1(I) chain	579	594	0.0435503	784.727	184.173	4.26082	0.0416	532.532	154.652	3.44342
TGSpGSpGPDGKTGPpGPAG	Collagen alpha-1(I) chain	530	549	0.00484177	2436.14	620.63	3.92526	0.0455	1685.75	852.973	1.97632		same protein area
GLpGPpGPpGEGGKQG	Collagen alpha-1(II) chain	598	613	0.00288	7.96645	1920.15	0.00414887	0.000556	4004.27	12527.2	0.319646
ApGEDGRpGPpGP	Collagen alpha-1(II) chain	512	524	0.00227	32257.7	14105.2	2.28694	0.000856	30971.3	20392.4	1.51877
PGpAGPpGPVG	Collagen alpha-1(II) chain	282	292	0.00715	0	13.4665	0	0.004	0.31553	19.3989	0.0162654
GApGPpGSpGPAGPTGKQG	Collagen alpha-1(II) chain	1000	1018	0.0143	228.099	1162.09	0.196284	0.00654	957.928	2095.08	0.457228
ApGEDGRpGPpGPQ	Collagen alpha-1(II) chain	512	525	0.00227	3427.23	421.722	8.12675	0.0252	1916.93	1397.91	1.37128
ApGEKGEGGPpG	Collagen alpha-1(III) chain	828	839	0.00323	4921.32	2014.67	2.44275	0.000353	4933.63	2280.39	2.1635
GPpGENGKPGEpGP	Collagen alpha-1(III) chain	647	660	0.00323	1683.88	484.14	3.47808	0.000353	1823.48	470.055	3.87929	same protein area
ApGDKGDAGPpGP	Collagen alpha-1(III) chain	624	636	0.00991	6293.96	2621.51	2.40089	0.000353	5168.01	1915.42	2.69811
ApGDKGDAGPpGPQG	Collagen alpha-1(III) chain	624	638	0.00323	1486.14	346.513	4.28884	0.00082	916.143	273.551	3.34907
GIpGTSGPpGENGKpGEpGP	Collagen alpha-1(III) chain	641	660	0.00323	1018.94	64.1668	15.8796	0.00101	265.909	11.5737	22.9754	same protein area
GApGHpGpPGPVGPSG	Collagen alpha-1(III) chain	1043	1058	0.0375	37.1777	174.701	0.212808	0.00221	124.108	373.966	0.331869
ApGHpGPpGPVGPSGKNG	Collagen alpha-1(III) chain	1044	1061	0.0293	45.2114	183.532	0.24634	0.00243	7.0118	112.723	0.0622036
GpGNDGKpGPpG	Collagen alpha-1(III) chain	543	554	0.00268	12873.8	5182.92	2.48389	0.0052	10352.5	6543.17	1.58218
GGAGPpGPEGGKGPAGPpGPpG	Collagen alpha-1(III) chain	695	716	0.00715	26.6105	207.722	0.128106	0.00831	146.14	357.08	0.409265
SpGERGEVGPAGP	Collagen alpha-2(I) chain	716	728	0.00323	15.7269	234.731	0.0669995	0.00082	177.098	411.811	0.430046
GLpGSpGNVGPAGKEGPV	Collagen alpha-2(I) chain	457	474	0.00323	1590.6	44.3266	35.8837	0.000861	237.019	1.28573	184.346
EKGPSGEpGTTGPpGTAGPQG	Collagen alpha-2(I) chain	851	871	0.00715	0	16.8588	0	0.0018	39.077	107.136	0.364743	one identical cleavage site	one identical cleavage site
GPpGPpGAPG	Collagen alpha-2(I) chain	60	69	0.00715	0	9.51433	0	0.00755	3.75712	18.5369	0.202684
pGPpGAPGpPGp	Collagen alpha-2(I) chain	62	73	0.00323	146.532	1784.72	0.0821036	0.00861	339.942	826.794	0.411157
EpGTTGPpGTAGPQG	Collagen alpha-2(I) chain	857	871	0.0491	3452.47	840.443	4.10792	0.0486	3968.55	1080.97	3.67129		same protein area
GEpGEpGQTGPAGSRGPA	Collagen alpha-2(I) chain	124	141	0.0129	1346.76	362.22	3.71809	0.0489	569.799	268.671	2.12081
AVLDVDETGTEGAAATAVTAALK	Contrapsin-like protease inhibitor 1 precursor	357	379	0.00323	0	86.1041	0	0.0102	6.03043	31.7955	0.189663
FILPDQGK	Contrapsin-like protease inhibitor 3 precursor	272	279	0.00323	117.546	2.98451	39.3852	0.00111	113.169	2.56839	44.0621
AVLDVAETGTEAAAATGVK	Contrapsin-like protease inhibitor 6 precursor	359	377	0.00288	1.61104	288.375	0.00558661	0.00242	0	191.013	0
DGDLSFPLESVKQ	Guanylin precursor	26	38	0.0353	196.962	465.081	0.4235	0.00535	273.758	953.209	0.287196
DSFGDLSSASAImGNPK	Hemoglobin subunit beta-1	44	60	0.0111	1130.86	78.1211	14.4757	0.00111	442.878	61.921	7.15231
VDAAFRGPDSVF	Hemopexin precursor	97	108	0.00323	803.351	361.638	2.22142	0.0012	1014.05	451.969	2.24362
SADTLWDIQKDLKDL	L-lactate dehydrogenase B chain	320	334	0.0139	409.1	1211.32	0.33773	0.00949	426.58	908.51	0.469538
SQESDEAIKVIP	Osteopontin	180	191	0.00227	859.872	195.029	4.40895	0.0106	462.963	243.257	1.90318
LSVIEMADLDGSK	Pro-epidermal growth factor	665	677	0.00323	87.933	994.56	0.0884139	0.00563	33.095	333.887	0.0991204
AEPPTGPFVEPPDLFFLKTTK	Proline-rich protein	2037	2057	0.00227	0	2660.3	0	0.00082	0	1648.07	0
AEPPTGPFVEPPDLFFLRTT	Proline-rich protein	1403	1422	0.00227	0	128.864	0	0.00082	0	81.0059	0
AEPPTGPFVEPPDLFFLKTT	Proline-rich protein	1303	1322	0.00715	0	365.215	0	0.00082	0	298.52	0
HYAEPPTGPFVEPPDLFFLKTTK	Proline-rich protein	1301	1323	0.00715	0	201.845	0	0.00082	0	149.468	0
TPDKIYLHYAEPPTGPFVEPPDLFFLKTTK	Proline-rich protein	2096	2125	0.00715	0	431.801	0	0.00082	0	162.167	0
AEPPTGPFVEPPDLFFLRTTK	Proline-rich protein	1403	1423	0.00227	0	278.818	0	0.000861	1.33341	176.111	0.00757143
EPPTGPFVEPPDLFFLKTTK	Proline-rich protein	1304	1323	0.00227	0	4719.88	0	0.000861	7.36253	2031	0.00362507
TGPFVEPPDLFFLKTT	Proline-rich protein	1307	1322	0.00288	5.39969	2345.83	0.00230183	0.00111	60.8787	1401.58	0.0434359
PPTGPFVEPPDLFFLKTTK	Proline-rich protein	2039	2057	0.0317	330.457	660.843	0.500055	0.00118	0	383.438	0
AEPPTGPFVEPPDLFFLK	Proline-rich protein	1303	1320	0.00323	9.59513	243.179	0.0394571	0.00169	30.2379	268.016	0.112822
YAEPPTGPFVEPPDLFFLKTTK	Proline-rich protein	1302	1323	0.00535	4.26608	135.172	0.0315604	0.00242	0	70.3157	0
PPDLFFLKTTK	Proline-rich protein	1313	1323	0.00715	0	514.892	0	0.00242	0	142.662	0
EPPTGPFVEPPDLFFLRTT	Proline-rich protein	1404	1422	0.00227	0	160.649	0	0.0137	7.10653	28.7582	0.247113
DQDQEDSALLALVNTLKEKFT	Rat salivary protein 1	69	89	0.025	339.702	8.78377	38.6738	0.00164	159.257	2.21717	71.8289
SVIHEDVYEEKK	RCG32337, isoform CRA_a	47	58	0.00715	35.8416	186.709	0.191965	0.00242	63.3396	249.807	0.253555
SLKGFSQQTQQKG	Seminal vesicle secretory protein 2 precursor	310	322	0.0375	190.609	1114.23	0.171067	0.00082	631.845	1712.36	0.368992
QKGHLNFGLKGGSE	Seminal vesicle secretory protein 2 precursor	42	55	0.00323	0	162.705	0	0.00111	27.6022	226.49	0.121869
ESQIKSFGQRK	Seminal vesicle secretory protein 2 precursor	205	215	0.00715	0	79.9685	0	0.00242	0	46.5726	0
GPDGLpGSMGP	similar to Collagen alpha-1(IV) chain	1426	1436	0.00715	0	86.6717	0	0.0199	74.6522	197.582	0.377829
DPSTLPHY	SMR1 protein precursor	37	44	0.00227	878.645	173.411	5.06683	0.0455	281.682	189.274	1.48822
IDQTRVLN	Uromodulin	596	603	0.0317	584.506	126.45	4.62245	0.00406	391.44	79.7294	4.90961
TLNRPDSEL	Alpha-1-antiproteinase precursor	120	128	0.00484177	530.242	242.69	2.18485	>0.05	409.077	301.507	1.35677	same protein area
TDTSQQDQSPTYR	Alpha-1-antiproteinase precursor	30	42	>0.05	1.02323	0	∞	0.0149	225.468	4.73009	47.6667
VINDYVEK	Alpha-1-antiproteinase precursor	174	181	>0.05	60.9296	29.3083	2.07892	0.00877	58.2366	4.67523	12.4564
APVNKLAAAVSNFGYDLYR	Alpha-2 antiplasmin	49	67	>0.05	1.69095	0.782329	2.16143	0.0411	57.5129	107.168	0.53666
DRVYIHPFHL	Angiotensinogen precursor	25	34	0.00653968	647.241	2559.25	0.252903	>0.05	3101.03	3266.05	0.949471
QQLGSDSGDVESHLSFLEK	Apolipoprotein A-IV	327	345	0.00623759	12.611	77.4822	0.16276	>0.05	89.2907	54.1518	1.6489
TDVTQQLNTLFQDK	Apolipoprotein A-IV	52	65	0.0239381	2143.12	3249.21	0.659582	>0.05	5179.4	5106.32	1.01431
DQNLEDLR	Apolipoprotein A-IV	213	220	>0.05	3.80674	11.1222	0.342264	0.0123	3.31384	24.3286	0.136212
PGpPGpGFAAGFDDME	collagen alpha 1 (XVII)	575	590	0.00323	0	350.069	0	>0.05	61.9058	479.449	0.129119
SVPGPPGPPGppGpPG	Collagen alpha 1 (XVIII)	969	984	0.00858	28.9954	756.626	0.038322	>0.05	852.436	188.027	4.53358
DKGPpGPVGPpGSN	collagen alpha 2 (V)	1025	1038	>0.05	30.976	242.225	0.127881	0.00101	10.6888	685.711	0.0155879
GIpGpEGEpGPP	Collagen alpha 2 (VI)	581	592	0.0239	576.147	1286.31	0.447905	>0.05	917.019	1049.92	0.873416
GSpGSpGPDGKTGPpGPAG	Collagen alpha-1(I) chain	531	549	0.00227379	2979.4	715.949	4.16147	>0.05	1848.01	1404.69	1.3156		same protein area
ADGQpGAKGEPGDTGVKGDAGPpGP	Collagen alpha-1(I) chain	808	832	0.00322667	2086.86	0	∞	>0.05	0	0	∞		both cleavage sites identical
GPpGPpGPpGPPSG	Collagen alpha-1(I) chain	1170	1183	0.00323	304.265	1874.09	0.162353	>0.05	1971.03	1775.95	1.10985
AGEpGKAGERGVpGPpG	Collagen alpha-1(I) chain	578	594	0.00468685	21.2985	161.944	0.131517	>0.05	37.0606	72.1643	0.513558
GpPGEAGKpGEQGVpGDLGApGP	Collagen alpha-1(I) chain	639	661	0.00522708	303.004	0	∞	>0.05	0.82447	0	∞
KNGDDGEAGKPGRPGERGPpGp	Collagen alpha-1(I) chain	217	238	0.00522708	1003.41	0	∞	>0.05	23.461	0	∞		one identical cleavage site
pGPVGPAGKNGDRGET	Collagen alpha-1(I) chain	1043	1058	0.00525	14.1578	165.965	0.0853062	>0.05	446.052	232.361	1.91965
SpGPDGKTGPpGPAGQD	Collagen alpha-1(I) chain	535	551	0.0053461	5.83468	99.0453	0.0589092	>0.05	39.5955	38.12	1.03871	same protein area	one identical cleavage site
GppGPTGPTGPp	Collagen alpha-1(I) chain	321	332	0.00575292	9.60607	153.883	0.0624244	>0.05	154.675	136.097	1.1365
TGVKGDAGPpGP	Collagen alpha-1(I) chain	821	832	0.00658	3663.35	93.2877	39.2694	>0.05	485.609	39.5872	12.2668		one identical cleavage site
pPGPpGPpGPPS	Collagen alpha-1(I) chain	1171	1182	0.00677	159.539	610.996	0.261112	>0.05	534.241	598.195	0.893089
GPpGpPGPpGPPS	Collagen alpha-1(I) chain	1170	1182	0.00715	0	901.092	0	>0.05	291.655	677.97	0.430189
SpGSpGPDGKTGPPGpAG	Collagen alpha-1(I) chain	532	549	0.00726961	2208.73	1031.19	2.14193	>0.05	1256.49	601.647	2.08842		one identical cleavage site
IGPpGPAGApGDKGETGP	Collagen alpha-1(I) chain	758	775	0.00809425	590.834	15.7046	37.6218	>0.05	32.9588	65.9075	0.500076
ERGSPGpAGPKGSpGEAGRpGEAGLpGAKG	Collagen alpha-1(I) chain	499	528	0.00809425	1850.67	0	∞	>0.05	2.30051	0	∞
GRpGEVGPpGPpGPAGEKGSpG	Collagen alpha-1(I) chain	906	927	0.00858	38.8271	295.358	0.131457	>0.05	42.3244	173.644	0.243743
TGSpGSpGPDGKTGPpGP	Collagen alpha-1(I) chain	530	547	0.00990792	2619.16	1553.46	1.68602	>0.05	2004.22	1625.57	1.23294		one identical cleavage site
EVGPpGPpGPAG	Collagen alpha-1(I) chain	910	921	0.0104	57.1321	252.77	0.226024	>0.05	138.108	101.656	1.35859
ETGPAGRpGEVGPpGPpGPAGEKG	Collagen alpha-1(I) chain	901	924	0.0129	213.905	1.87321	114.191	>0.05	75.6876	0	∞
GRpGEVGPpGPpGP	Collagen alpha-1(I) chain	906	919	0.0163	1019.09	191.298	5.32724	>0.05	124.916	132.024	0.94616
VGPAGKDGEAGAQGApGP	Collagen alpha-1(I) chain	596	613	0.0186145	877.335	3.80049	230.848	>0.05	0	1.3103	0
GPpGPpGPpGPPSGG	Collagen alpha-1(I) chain	1170	1184	0.0214	245.644	1146.4	0.214275	>0.05	2155.03	1445.61	1.49074
GPpGEAGKpGEQGVpG	Collagen alpha-1(I) chain	639	654	0.0333825	294.169	42.7341	6.88371	>0.05	84.9936	37.2648	2.2808
GRDGApGAKGDRGETGP	Collagen alpha-1(I) chain	1014	1030	0.0398	387.896	110.259	3.51805	>0.05	189.089	103.505	1.82685	same protein area	one identical cleavage site
GVSVPGPMGPSGPRG	Collagen alpha-1(I) chain	163	177	0.0398142	9.25523	58.9488	0.157004	>0.05	10.756	37.5015	0.286815
GPpGPpGPPSGG	Collagen alpha-1(I) chain	1173	1184	0.0494	87.6371	94.4222	0.92814	>0.05	215.871	122.654	1.76
GPpGPVGKEGGKGP	Collagen alpha-1(I) chain	885	898	0.0494	105.06	336.058	0.312626	>0.05	92.6441	231.999	0.39933
DGKTGPpGPAGQDGRPGp	Collagen alpha-1(I) chain	539	556	>0.05	226.675	151.38	1.49739	0.000856	793.188	258.697	3.06608
DGKTGPpGPAGQDGRpGPA	Collagen alpha-1(I) chain	539	557	>0.05	0	1.27729	0	0.00118	0	34.622	0
DGVAGPKGPAGERGSpGP	Collagen alpha-1(I) chain	488	505	>0.05	7.75419	81.9639	0.094605	0.0123	39.506	176.094	0.224346
EGSpGRDGApGAKGDRGETGP	Collagen alpha-1(I) chain	1010	1030	>0.05	283.863	58.7548	4.83132	0.0411	299.613	141.883	2.1117
ETGPAGRpGEVGPpGPpGPAG	Collagen alpha-1(I) chain	901	921	>0.05	380.222	61.1643	6.21641	0.00111	238.925	2.81326	84.9282
GEVGPpGPpGP	Collagen alpha-1(I) chain	909	919	>0.05	22.814	50.4901	0.451851	0.00111	27.5489	135.311	0.203597
GLpGpKGDRGDAGpKG	Collagen alpha-1(I) chain	726	741	>0.05	30.8137	1.86966	16.481	0.026	96.7859	240.316	0.402744
GLpGPpGApGP	Collagen alpha-1(I) chain	177	187	>0.05	0	1.38196	0	0.00242	0	15.7426	0
GPpGPpGPAGEKG	Collagen alpha-1(I) chain	912	924	>0.05	509.166	211.629	2.40593	0.0166	421.177	169.026	2.49179
GSpGSpGPDGKTGppGP	Collagen alpha-1(I) chain	531	547	>0.05	753.914	1180.54	0.638616	0.0115	931.633	558.115	1.66925
pGPVGPAGKNGDRGETGP	Collagen alpha-1(I) chain	1043	1060	>0.05	165.731	23.1008	7.17428	0.0386	164.108	32.2528	5.08819
PpGPVGKEGGKGPRGETGP	Collagen alpha-1(I) chain	886	904	>0.05	0	0	∞	0.00202	3.11615	110.486	0.0282041
TGSpGSPGPDGKTGPpGP	Collagen alpha-1(I) chain	530	547	>0.05	202.969	48.1667	4.21388	0.004	56.5605	0.93104	60.7498
AEGSpGRDGApGAKGDRGETGP	Collagen alpha-1(I) chain	1009	1030	>0.05	1437.56	420.486	3.41881	0.0132	1033.32	574.896	1.79739
ApGPAGPAGERGEQGPAG	Collagen alpha-1(I) chain	610	627	>0.05	102.192	36.0424	2.83533	0.00111	27.8482	519.992	0.0535551
DDGEAGKPGRPGERGPpGp	Collagen alpha-1(I) chain	220	238	>0.05	279.303	77.4317	3.60709	0.00674	153.755	22.4664	6.84377
GLpGppGPpGEGGKQG	Collagen alpha-1(II) chain	598	613	>0.05	437.914	174.361	2.51154	0.0252	317.643	777.567	0.408508
GNpGPpGPpGPpGP	Collagen alpha-1(II) chain	90	103	>0.05	0	2.51527	0	0.00106	19.9425	569.897	0.0349931
GLPGppGNNGNpGPp	Collagen alpha-1(III) chain	878	892	0.00288	9.27064	275.576	0.033641	>0.05	7.51822	84.9522	0.0884994
DGQpGPpGPpG	Collagen alpha-1(III) chain	328	338	0.00323	6.74954	126.352	0.0534186	>0.05	45.7649	109.946	0.416249
GMpGSpGGPGNDGKpGPpG	Collagen alpha-1(III) chain	536	554	0.00323	3146.13	0	∞	>0.05	156.04	1.99814	78.0926
GPpGLQGmpGERGGPGSPGP	Collagen alpha-1(III) chain	719	738	0.00323	821.187	1.03143	796.165	>0.05	50.6518	13.9891	3.6208
RGPAGPIGPpGPAGQpGDKGEGGAp	Collagen alpha-1(III) chain	760	784	0.00323	0	110.858	0	>0.05	0	42.7344	0
EDGKDGSpGEpGANGVPGNpGERGApG	Collagen alpha-1(III) chain	462	488	0.00523	849.877	0	∞	>0.05	1.96705	0	∞
GESGRpGPpGPSGPRGQpG	Collagen alpha-1(III) chain	557	575	0.00525	32.326	168.996	0.191283	>0.05	102.04	110.911	0.920016
GEpGAKGERGApGEKGEGGPpG	Collagen alpha-1(III) chain	818	839	0.00809	442.132	0	∞	>0.05	90.9466	5.03082	18.0779
DGESGRpGRpGERGLpGPpG	Collagen alpha-1(III) chain	229	248	0.00991	1663.83	612.336	2.71719	>0.05	858.275	548.414	1.56501
ApGEKGPAGERGGpGP	Collagen alpha-1(III) chain	498	513	0.0139	1644.45	185.03	8.88751	>0.05	297.9	35.5169	8.38755
GMpGSpGGPGNDGKPGPpG	Collagen alpha-1(III) chain	536	554	0.0178	184.632	383.159	0.481869	>0.05	263.879	319.639	0.825553
GHpGPpGPVGP	Collagen alpha-1(III) chain	1046	1056	0.025	60.4916	7.32433	8.259	>0.05	101.497	46.2599	2.19406
EGGKGPAGPpGPpGTSGPpG	Collagen alpha-1(III) chain	703	722	0.025	175.262	3.88014	45.1689	>0.05	10.6839	0	∞
GGAGPpGPEGGKGPA	Collagen alpha-1(III) chain	695	709	>0.05	1572.1	1194.68	1.31592	0.00654	1594.63	1115.53	1.42948
GHpGPpGPVGPSGKNG	Collagen alpha-1(III) chain	1046	1061	>0.05	2.92506	33.3234	0.087778	0.00491	2.7876	88.7098	0.0314238
GpGERGEHGPpGP	Collagen alpha-1(III) chain	795	807	>0.05	1449.09	1060.02	1.36703	0.0128	623.02	241.196	2.58304
GPpGPEGGKGPA	Collagen alpha-1(III) chain	698	709	>0.05	474.365	520.97	0.910542	0.000856	692.102	294.067	2.35355
GpPGPEGGKGPAGPpGPpGTS	Collagen alpha-1(III) chain	698	718	>0.05	252.015	165.457	1.52315	0.00082	607.001	213.874	2.83813
GPpGPpGTAGFPG	Collagen alpha-1(III) chain	332	344	>0.05	2.67008	74.1959	0.0359869	0.00216	50.9921	178.802	0.285188
GQpGPpGPpGAp	Collagen alpha-1(III) chain	1181	1192	>0.05	0	16.3605	0	0.000861	1.74491	76.6098	0.0227766
GVpGGKGDSGApGERGPpG	Collagen alpha-1(III) chain	668	686	>0.05	24.1632	8.55556	2.82427	0.0288	17.1825	66.5469	0.258202
NNGNpGPpGPSGApGKDGpPGP	Collagen alpha-1(III) chain	885	906	>0.05	87.3333	19.9494	4.37773	0.00082	108.274	0	∞
QGIpGTSGPpGENGKPGEpGP	Collagen alpha-1(III) chain	640	660	>0.05	114.214	43.1466	2.64712	0.0137	113.175	361.726	0.312875
DGApGpPGpPGpPGQPGHT	Collagen alpha-1(IV) chain	410	428	0.0139	223.089	753.13	0.296215	>0.05	763.037	973.487	0.783818
GQpGPpGpSGEAGp	Collagen alpha-1(XI) chain	18	31	0.0183	63.7744	423.387	0.150629	>0.05	312.809	516.167	0.606024
GPpGPpGPpGAMGAS	Collagen alpha-1(XVIII)	975	989	0.0141	144.052	1798.21	0.0801086	>0.05	1188.25	1822.24	0.65208
GPpGPpGpPGpPG	Collagen alpha-2(I) chain	1096	1108	0.0293	67.7781	295.647	0.229253	0.00555	685.149	34.2661	19.9949
pPGApGPpGPpG	Collagen alpha-2(I) chain	64	75	0.00323	6.82593	316.444	0.0215707	>0.05	223.511	287.819	0.776565
GLpGSpGNVGPAGKEGPVG	Collagen alpha-2(I) chain	457	475	0.00523	1049.45	0	∞	>0.05	111.365	2.69365	41.3435
GEKGPSGEpGTTGPpGTAGP	Collagen alpha-2(I) chain	850	869	0.00523	1023.66	0	∞	>0.05	61.6198	92.8652	0.663541		one identical cleavage site
GNVGPAGKEGPV	Collagen alpha-2(I) chain	463	474	0.0139	55.0404	237.522	0.231727	>0.05	31.418	3.70771	8.4737
TAGEVGKpGERGLpGEFGLpGPAGPRGER	Collagen alpha-2(I) chain	569	597	0.0143	5.93652	406.453	0.0146057	>0.05	13.5857	21.5963	0.629073
GTTGPpGTAGPQG	Collagen alpha-2(I) chain	859	871	0.0227	323.323	854.777	0.378254	>0.05	607.304	525.192	1.15635	one identical cleavage site	one identical cleavage site
DGPpGRDGQpGHKGERGYpG	Collagen alpha-2(I) chain	939	958	>0.05	275.424	548.363	0.502266	0.000353	786.034	2502.01	0.314161
DGPVGPpGPpG	Collagen alpha-2(I) chain	56	66	>0.05	0	3.28673	0	0.00082	0	29.501	0
GETGNKGEpGSAGAQGPpGP	Collagen alpha-2(I) chain	361	380	>0.05	30.3154	68.693	0.441318	0.0268	29.2242	114.062	0.256213
NGPpGPAGSRGDGGPpG	Collagen alpha-2(I) chain	774	790	>0.05	299.108	581.29	0.51456	0.00243	606.973	1691.25	0.358891
NIGFpGPKGPSG	Collagen alpha-2(I) chain	497	508	>0.05	53.9373	100.176	0.538424	0.00182	74.4076	594.196	0.125224
SpGERGEVGPAGPNG	Collagen alpha-2(I) chain	716	730	>0.05	53.7169	42.5183	1.26338	0.00491	152.572	856.796	0.178073
SDVDEDIIPEEDIISR	Complement C3	749	764	0.00708	1.34662	91.241	0.0147589	>0.05	0	62.1335	0
DLNMDVSLHLPS	Complement C3	1291	1302	>0.05	99.5293	53.5134	1.85989	0.0121	22.3936	66.2437	0.338049
AEDAVDGERLK	Complement C3	991	1001	>0.05	9495.62	6514.6	1.45759	0.0031	10372.1	6240.09	1.66217
DGILGRDTLPHE	Contrapsin-like protease inhibitor 1 precursor	21	32	0.00323	12.0771	181.014	0.0667192	>0.05	70.3487	0	∞
DVDETGTEGAAATAVTAALK	Contrapsin-like protease inhibitor 1 precursor	360	379	>0.05	0	0	∞	0.00242	47.7313	0	∞
SMVLVNYLLFK	Contrapsin-like protease inhibitor 3 precursor	200	210	0.00715	0	37.461	0	>0.05	0	16.4584	0
IINDLRMPK	Contrapsin-like protease inhibitor 3 precursor	303	311	0.0293	16.9959	64.2911	0.264359	>0.05	6.06548	102.153	0.0593763
DGTLGRDTLSH	Contrapsin-like protease inhibitor 3 precursor	21	31	>0.05	11.5617	52.1479	0.22171	0.00555	37.3114	233.642	0.159695
DGTLGRDTLSHE	Contrapsin-like protease inhibitor 3 precursor	21	32	>0.05	1520.59	1323.73	1.14872	0.0377	1373.07	974.795	1.40857
IDELYLPK	Contrapsin-like protease inhibitor 6 precursor	306	313	0.0124	293.614	30.0252	9.77891	>0.05	41.8321	1.91991	21.7886
NPDQPPKPGMIEGATQK	Fibrinogen gamma chain precursor	95	111	0.00715	0	44.083	0	>0.05	2.7249	22.837	0.119319
DGRGAAQNIIPASTGAA	Glyceraldehyde-3-phosphate dehydrogenase	196	212	0.00715	0	62.7791	0	>0.05	0	62.5987	0
FSHIDVSPGSAQVK	Hemoglobin subunit alpha-1/2	44	57	0.00661	931.906	3.82191	243.832	>0.05	39.2128	20.748	1.88996
DVGGEALGRLL	Hemoglobin subunit beta-1	23	33	0.00323	0	254.419	0	>0.05	0	35.983	0
DQGPDVLLAKVSGQmH	Inter alpha-trypsin inhibitor, heavy chain 4	499	514	0.0183	23.7598	128.248	0.185264	>0.05	28.8074	22.6821	1.27005
DQGPDVLLAK	Inter alpha-trypsin inhibitor, heavy chain 4	499	508	>0.05	18.863	5.79946	3.25254	0.00118	0	101.676	0
EEVVVYAPEYLTK	Neprilysin	342	354	0.00715	0	62.7667	0	>0.05	1.74906	25.3461	0.069007
GIGMVIGHEITHGFD	Neprilysin	577	591	>0.05	4.96806	96.3658	0.0515542	0.0398	99.5715	531.781	0.187242
RLDFTGNLIEDIEDGTFSK	Osteoglycin (Predicted)	147	165	0.00323	3028.94	0	∞	>0.05	17.1056	0	∞
DAVATWLKPDPSQK	Osteopontin	38	51	0.00991	11.6085	280.338	0.0414091	>0.05	22.8413	0	∞
AVATWLKPDPSQK	Osteopontin	39	51	0.0232	54.4312	246.921	0.22044	>0.05	113.657	60.761	1.87055
DVILFEK	Plasminogen	90	96	>0.05	59.9604	185.623	0.323023	0.0178	216.233	76.1382	2.84001
DPPmGLVVEPPDLFFLKTT	Proline-rich protein	4699	4717	0.00288	16.3009	707.565	0.023038	>0.05	181.117	207.596	0.872447
DPPTGPFVEPPDLFFLKTTK	Proline-rich protein	3306	3325	0.00323	0	277.565	0	>0.05	0	56.5544	0
EPPTGPFVEPPDLFFLRTTK	Proline-rich protein	1404	1423	0.00323	0	337.917	0	>0.05	0	271.341	0
VEPPDLFFLKTTK	Proline-rich protein	2045	2057	0.00715	0	1108.33	0	>0.05	0	34.9169	0
PPTGPFVEPPDLFFLK	Proline-rich protein	1305	1320	0.0187	13.9287	67.141	0.207454	>0.05	88.5965	61.7098	1.43569
APPEAVEANLK	Prostatic steroid-binding protein C2	55	65	>0.05	47.9599	174.304	0.275151	0.00954	291.227	97.6728	2.98166
SLTDKTEKELLDSYIDGR	Prothrombin precursor (Fragment)	342	359	0.00323	2374.57	0	∞	>0.05	18.704	3.65149	5.12229
SQESQIKSFRQVK	Seminal vesicle secretory protein 2 precursor	106	118	0.00715	0	166.119	0	>0.05	0	0	∞
SSGQLKSGGSQLKSFGQVK	Seminal vesicle secretory protein 2 precursor	119	137	0.00715	0	1108.86	0	>0.05	18.4601	32.097	0.575135
ESQLKSFGQVKASGSQLK	Seminal vesicle secretory protein 2 precursor	140	157	>0.05	4.93354	345.922	0.014262	0.00242	0	98.2281	0
SFDQDAQLK	Seminal vesicle secretory protein 2 precursor	271	279	>0.05	509.355	145.8	3.49351	0.00118	717.299	466.504	1.5376
SQKQSSFSQVKSQSAQLK	Seminal vesicle secretory protein 2 precursor	286	303	>0.05	0	288.788	0	0.0132	49.9275	158.283	0.315432
SSESQLKSFGQVKASGSQLK	Seminal vesicle secretory protein 2 precursor	138	157	>0.05	0	254.689	0	0.00118	14.7484	179.156	0.0823216
YGEETQLKSF	Seminal vesicle secretory protein 2 precursor	263	272	>0.05	1639.3	649.158	2.52528	0.0132	1245.51	761.494	1.63561
QVLAEFQEK	Serine protease inhibitor A3M	146	154	0.00809	177.038	0	∞	>0.05	0	7.40587	0
TVDETYVPKEF	Serum albumin precursor	516	526	0.00809	2400.08	9.41674	254.873	0.00308	11.907	78.0404	0.152575
NPRRQQDPSTLPHYLG	SMR1 protein precursor	31	46	0.00227	0	1054.66	0	>0.05	0	46.8979	0
NPRRQQDPSTLPHY	SMR1 protein precursor	31	44	0.00715	0	77.9551	0	>0.05	0	0	∞
ISSDLDGHPVPK	transketolase	135	146	>0.05	296.129	332.389	0.890909	0.00111	417.99	115.283	3.62578
EELDHALNDMTSI	Tropomyosin-1 alpha chain	272	284	0.00715	1276.25	13.4477	94.9046	>0.05	480.537	64.5194	7.44795
IDQTRVLNLGP	Uromodulin	596	606	0.00227	0	300.546	0	>0.05	0	20.104	0
SGNFIDQTRVLNLGPI	Uromodulin	592	607	0.00661	166.228	1947.16	0.0853698	>0.05	492.349	97.6264	5.04319
SGNFIDQTRVLNLGPITR	Uromodulin	592	609	0.00715	0	68.2589	0	>0.05	0	37.49	0
GNFIDQTRVLNLG	Uromodulin	593	605	>0.05	6040	2349	2.57131	0.00111	2390.93	92.9969	25.7097
SGNFIDQTRVLN	Uromodulin	592	603	>0.05	53.6356	23.8937	2.24476	0.0112	24.9868	64.6094	0.386737
SGNFIDQTRVLNLGP	Uromodulin	592	606	>0.05	974.451	1052.89	0.925503	0.0132	819.463	608.624	1.34642
