# Supplementary material for: Evaluation of the Zucker Diabetic Fatty (ZDF) Rat as a Model for Human Disease Based on Urinary Peptidomic Profiles
Source: PLoS One. 2012 Dec 7;7(12):e51334. doi: 10.1371/journal.pone.0051334 (PMC3517416; doi:10.1371/journal.pone.0051334)
Supplement: Table S3 — Listed are 50 of the 99 sequenced of 238 previous defined CVDmarkers [7] with lowest P-valuesShown are sequences (modified amino acids: p = hydroxyproline; k = hydroxylysine; m = oxidized methionine), protein names, start and stop amino acid. In addition, adjusted P-values in diabetes cohort; mean signal intensity in DN group which contained 313samplesfrom diabetic patients with CVD and in control group contained 512samples from diabetic patients without CVD and the regulation in cases compared to controls. The orthology to the rat markers is also given. (XLS) [file pone.0051334.s003.xls]

## Sheet: human_CAD_99
Sequence	Protein name	Start AA	Stop AA	p-value (adj.)	Mean intensity CVD	Mean intensity controls	Reg. factor	Ortholog to ZDF rat markers
DFDDFNLED	CD99 antigen-like protein 2	26	34	8.71156e-05	812	3778	0.214929
TDTEDPAKFK	Retinol-binding protein 4	96	105	0.000344592	223	40	5.575
DFSFLPQPPQ	Collagen alpha-1(I) chain	1197	1206	0.00106588	22	118	0.186441
DKGETGEQGDRG	Collagen alpha-1(I) chain	1095	1106	4.8165e-05	585	1254	0.466507
SpGPDGKTGPpGPA	Collagen alpha-1(I) chain	546	559	0.00146353	2221	6356	0.349434	one identical cleavage site
SpGSpGPDGKTGPp	Collagen alpha-1(I) chain	543	556	0.00192135	704	1556	0.452442	same protein area
ApGDRGEpGPpGPA	Collagen alpha-1(I) chain	798	811	0.00302306	8790	17908	0.490842
ApGEDGRpGPpGPQ	Collagen alpha-1(II) chain	580	593	0.000480832	2083	3581	0.581681
SpGERGETGPpGPAG	Collagen alpha-1(III) chain	796	810	0.000167923	414	993	0.416918
GLpGTGGPpGENGKPG	Collagen alpha-1(III) chain	642	657	0.00326593	1950	3610	0.540166
SpGSPGPDGKTGPpGP	Collagen alpha-1(I) chain	543	558	0.00168763	6219	4240	1.46675	both cleavage sites identical
DEAGSEADHEGTHS	Fibrinogen alpha chain	605	618	0.000170601	66	291	0.226804
SpGENGApGQMGPRG	Collagen alpha-1(I) chain	291	305	0.00164597	416	77	5.4026
DTDRFSSHVGGTLG	Inter-alpha-trypsin inhibitor heavy chain H4	863	876	0.000614125	506	156	3.24359
FHDDGFLAFPGHV	Basement membrane-specific heparan sulfate proteoglycan core protein	4206	4218	0.00308693	25	143	0.174825
GLSMDGGGSPKGDVDP	Sodium/potassium-transporting ATPase subunit gamma	3	18	2.36574e-05	420	1033	0.406583
TGLSMDGGGSPKGDVDP	Sodium/potassium-transporting ATPase subunit gamma	2	18	4.61466e-05	734	1880	0.390426
SGDSDDDEPPPLPRL	Membrane associated progesterone receptor component 1	54	68	4.8165e-05	411	1393	0.295047
VGPpGPpGPPGPPGPPSAG	Collagen alpha-1(I) chain	1177	1195	0.00309787	124	15	8.26667
PpGPpGKNGDDGEAGKP	Collagen alpha-1(I) chain	222	238	0.000204241	74	366	0.202186	same protein area
VGPpGPpGPpGPPGPPSAG	Collagen alpha-1(I) chain	1177	1195	6.76772e-05	1314	332	3.95783
VGPpGPpGPpGPpGPPSAG	Collagen alpha-1(I) chain	1177	1195	3.3681e-05	4824	2057	2.34516
DEAGSEADHEGTHSTK	Fibrinogen alpha chain	605	620	0.00326593	300	549	0.546448
NGApGNDGAKGDAGApGApG	Collagen alpha-1(I) chain	700	719	0.000291395	1082	1640	0.659756
TGSpGSpGPDGKTGPPGpAG	Collagen alpha-1(I) chain	541	560	6.76772e-05	2210	4159	0.531378	same protein area
GHFYEPQAPSAEVEMT	Alpha-2-macroglobulin	1194	1209	0.00326593	173	38	4.55263
SVDETGQmSATAKGRVR	Retinol-binding protein 4	64	80	0.0014069	1671	3414	0.489455
ApGAPGGKGDAGApGERGPpG	Collagen alpha-1(III) chain	667	687	0.000360496	4168	7512	0.554846
SpGRDGSpGAKGDRGETGP	Collagen alpha-1(I) chain	1023	1041	0.000347953	229	26	8.80769	one identical cleavage site
DDGEAGKPGRPGERGpPGp	Collagen alpha-1(I) chain	231	249	0.00061488	2047	1163	1.7601	one identical cleavage site
DEAGSEADHEGTHSTKRG	Fibrinogen alpha chain	605	622	0.000204241	22122	37401	0.591482
DDGEAGKPGRpGERGPpGp	Collagen alpha-1(I) chain	231	249	0.000353841	723	283	2.55477	one identical cleavage site
GEKGPSGEAGTAGPpGTpGPQG	Collagen alpha-2(I) chain	844	865	0.000668735	313	436	0.71789	one identical cleavage site
EGSpGRDGSpGAkGDRGETGP	Collagen alpha-1(I) chain	1021	1041	0.00172452	138	23	6	one identical cleavage site
SGEpGApGSKGDTGAKGEpGPVG	Collagen alpha-1(I) chain	433	455	0.0013529	1119	775	1.44387	same protein area
NSGEpGApGSKGDTGAkGEpGPVG	Collagen alpha-1(I) chain	432	455	0.00348527	2337	1191	1.96222	one identical cleavage site
GKNGDDGEAGKPGRpGERGPpGP	Collagen alpha-1(I) chain	227	249	0.00326593	403	142	2.83803	one identical cleavage site
ADGQpGAkGEpGDAGAKGDAGPpGP	Collagen alpha-1(I) chain	819	843	0.00061488	592	289	2.04844	both cleavage sites identical
ERGSEGSPGHpGQPGpPGPpGApGP	Collagen alpha-1(III) chain	1171	1195	0.000204241	98	8	12.25
FFLPDEGKLQHLENELTHDI	Alpha-1-antitrypsin	276	295	0.00284123	177	23	7.69565
AGQDGRpGPpGppGARGQAGVmGFpG	Collagen alpha-1(I) chain	559	584	0.00224191	413	232	1.78017	same protein area
GPPGADGQpGAKGEpGDAGAKGDAGpPGP	Collagen alpha-1(I) chain	815	843	0.00086441	126	27	4.66667	one identical cleavage site
AGPpGAPGApGAPGPVGPAGKSGDRGETGP	Collagen alpha-1(I) chain	1042	1071	0.00383711	197	32	6.15625	one identical cleavage site
AGPpGApGApGAPGPVGPAGKSGDRGETGP	Collagen alpha-1(I) chain	1042	1071	0.000296947	823	301	2.73422	one identical cleavage site
AGPpGApGApGApGPVGPAGKSGDRGETGP	Collagen alpha-1(I) chain	1042	1071	8.71156e-05	692	102	6.78431	one identical cleavage site
NRGERGSEGSPGHPGQPGPpGPpGApGP	Collagen alpha-1(III) chain	1168	1195	0.000575433	145	26	5.57692
NRGERGSEGSPGHPGQPGPpGppGApGP	Collagen alpha-1(III) chain	1168	1195	8.6927e-05	1314	360	3.65
NRGERGSEGSPGHpGQpGppGpPGAPGP	Collagen alpha-1(III) chain	1168	1195	0.000130016	3808	1542	2.46952
NRGERGSEGSpGHpGQpGppGPPGAPGp	Collagen alpha-1(III) chain	1168	1195	4.86658e-05	4407	1954	2.25537
TGEVGAVGPpGFAGEKGPSGEAGTAGPpGTpGP	Collagen alpha-2(I) chain	831	863	8.6927e-05	385	89	4.32584	one identical cleavage site
